# Supplementary material for: COVID-19 in Italy: Comparison of CT Findings from Time Zero to the Delta Variant
Source: Microorganisms. 2022 Apr 9;10(4):796. doi: 10.3390/microorganisms10040796 (PMC9026540; doi:10.3390/microorganisms10040796)
Supplement: Supplementary file 1 [file microorganisms-10-00796-s001.zip]

Archive with 1 entries (1 files):
- microorganisms-1605499-supplementary.pdf
